# Supplementary material for: Negative Impacts of Sleep–Wake Rhythm Disturbances on Attention in Young Adults
Source: Brain Sci. 2022 Nov 30;12(12):1643. doi: 10.3390/brainsci12121643 (PMC9776066; doi:10.3390/brainsci12121643)
Supplement: Supplementary file 1 [file brainsci-12-01643-s001.zip]

Archive with 1 entries (1 files):
- brainsci-1982632-supplementary.pdf
